# Supplementary material for: Two New Species of Ochotona (Mammalia, Lagomorpha) From Xizang, China
Source: Ecol Evol. 2025 Aug 6;15(8):e71898. doi: 10.1002/ece3.71898 (PMC12326426; doi:10.1002/ece3.71898)
Supplement: Supplementary file 2 — Table S1: ece371898‐sup‐0002‐Tables.xlsx. [file ECE3-15-e71898-s001.xlsx]

## Sheet: TableS1
Table S1. Known species and subspecies of the subgenus Conothoa
Species list in Smith et al., 2018	Included subspecies or Synonyms	Type locality	Current status
O. erythrotis (Büchner, 1890)	O. e. erythrotis (Büchner, 1890)	China, Qinghai, Dulan	distinct species
	O. e. vulpina Howell, 1928	China, Gansu
O. forresti Thomas, 1923	O. f. forresti Thomas, 1923	China, Yunnan, Lijiang	distinct species
	O. f. gaoligongensis Wang et Gong, 1988	China, Yunnan, Nujiang
	O. f. nigritia Gong et Wang, 2000	China, Yunnan, Pianma
	O. f. duoxionglaensis Chen et Li, 2009	China, Xizang, Linzhi
O. gloveri Thomas, 1922	O. g. gloveri Thomas, 1922	China, Sichuan, Yajiang	distinct species
	O. g. calloceps Pen et Feng,1962	China, Yunnan, Deqin
	O. g. muliensis Pen et Feng, 1962	China, Sichuan, Muli
	O. g. brookei Allen, 1937	China, Xizang, Kangma
O. iliensis Li and Ma, 1986		China, Xinjiang, Nikele	distinct species
O. koslowi (Bichner, 1894)		China, Xizang, Karakorum	distinct species
O. ladacensis (Ginther, 1875)		Kashmir	distinct species
O. macrotis (Ginther, 1875)	O. m. macrotis (Ginther, 1875)	China, Xinjiang, Central Kunlun Mountains	distinct species
	O. m. wollastoni Thomas et Hinton, 1922	China, Xizang, Qomolangma Mount
	O. m. chinensis Thomas, 1911	China, Sichuan, Kangding
O. roylii (Ogilby, 1839)	O. r. roylii (Ogilby, 1839)	India, Simla	distinct species
	O. r. wardi Bonhote, 1904	Kashmir
	O. r. nepalensis (Hodgson,1841)	Nepal
	O. r. himalayana Feng, 1973	China, Xizang, Qomolangma Mount
O. rutila (Severtzov, 1873)		Kazakhstan	distinct species
O. rufescens (Gary, 1842)	O. r. rufescens (Gary, 1842)	Afghanistan, Kabul	distinct species
	O. r. regina Thomas, 1911	Iran, Kopet-Dag Mountains
	O. r. shukurovi Heptner, 1961	Turkmenistan
	O. r. vizier Thomas, 1911	Persia, Isfahan

## Sheet: TableS2
Table S2. Sampling information including localities and GenBank accession numbers for species used in this study.
Field Number	SAF ID	species	longitude	latitude	elevation	Locality	Sampling Year	ILRAPL1	OXA1L	RAG1	RAG2	TTN	CYTB	CO1
QL19077	SAF19566	O. cansus	107.75	33.99	3060	Shaanxi,Baoji City	2019	PV558436	PV558375	PV558495	PV558548	PV558600	PV558652	PV583554
QL19078	SAF19567	O. cansus	107.75	33.99	3060	Shaanxi,Baoji City	2019	PV558437	PV558376	PV558496	PV558549	PV558601	PV558653	PV583555
QL19079	SAF19568	O. cansus	107.75	33.99	3060	Shaanxi,Baoji City	2019	PV558438	PV558377	PV558497	PV558550	PV558602	PV558654	PV583556
WL18274	SAF181202	O. erythrotis	104	32.87	4050	Sichuan, Mianyang City	2018	PV558442	PV558381	PV558500	PV558554	PV558606	PV558658	PV583560
WL18335	SAF181263	O. erythrotis	104	32.87	4050	Sichuan, Mianyang City	2018	PV558443	PV558382	PV558501	PV558555	PV558607	PV558659	PV583561
LMS17N001	SAF17006	O. erythrotis	102.56	34.05	3741	sichuan,Aba Tibetan and Qiang Autonomous Prefecture	2017	PV558427	PV558366	PV558486	PV558539	PV558591	PV558646	PV583546
CSD8243	SAF241022	O. forresti	95.76	29.84	3100	Xizang,Nyingchi	2024	PV558418	PV558357	/	/	PV558582	/	/
XZ13027	SAF13489	O. forresti	95.76	29.83	3100	Xizang,Nyingchi	2013	PV558454	PV558393	PV558512	PV558564	PV558618	PV558670	PV583572
XZ24386	SAF241008	O. forresti	95.7	29.78	3750	Xizang,Nyingchi	2024	PV558470	PV558409	PV558528	/	PV558634	/	PV583586
XZ24387	SAF241009	O. forresti	95.7	29.78	3750	Xizang,Nyingchi	2024	PV558471	PV558410	PV558529	/	PV558635	/	PV583587
XZ24400	SAF241022	O. forresti	95.76	29.83	3100	Xizang,Nyingchi	2024	PV558418	PV558357	/	/	PV558582	/	PV583588
CYRD02	SAF07668	O. forresti	98.11	28.49	3450	Xizang,Nyingchi	2002	PV558419	PV558358	PV558480	PV558533	PV558583	PV558637	PV583538
CYRD02003	SAF07680	O. forresti	98.24	28.48	4090	Xizang,Nyingchi	2002	PV558420	PV558359	PV558481	PV558534	PV558584	PV558639	PV583539
YN18045	SAF18068	O. forresti	98.68	25.97	3100	Yunnan,Nujiang	2018	PV558472	PV558411	PV558530	PV558575	PV558636	PV558682	PV583589
NJ13022	SAF13188	O. forresti	98.68	25.97	3150	Yunnan,Nujiang	2013	PV558430	PV558369	PV558489	PV558542	PV558594	PV558648	PV583548
NJ13086	SAF13252	O. forresti	98.45	27.77	3320	Yunnan,Nujiang	2013	PV558431	PV558370	PV558490	PV558543	PV558595	PV558649	PV583549
NJ13116	SAF13282	O. forresti	98.45	27.77	3320	Yunnan,Nujiang	2013	PV558432	PV558371	PV558491	PV558544	PV558596	PV558650	PV583550
NJ13137	SAF13303	O. forresti	98.5	27.8	3050	Yunnan,Nujiang	2013	PV558433	PV558372	PV558492	PV558545	PV558597	PV558651	PV583551
QH12026	SAF12269	O. gloveri	96.45	33.68	3847	Qinghai, Yushu Tibetan Autonomous Prefecture	2012	PV558434	PV558373	PV558493	PV558546	PV558598	/	PV583552
QH14007	SAF14182	O. gloveri	96.54	31.88	3920	Qinghai, Yushu Tibetan Autonomous Prefecture	2014	PV558435	PV558374	PV558494	PV558547	PV558599	/	PV583553
ML13019	SAF13572	O. gloveri	100.86	28.21	3330	Sichuan, Liangshan Yi Autonomous Prefecture	2013	PV558428	PV558367	PV558487	PV558540	PV558592	PV558647	PV583547
XZ13082	SAF13544	O. himalayana	85.98	28.13	3630	Xizang,Xigaze	2013	PV558455	PV558394	PV558513	PV558565	PV558619	PV558671	PV583573
XZ13086	SAF13548	O. himalayana	85.98	28.13	3630	Xizang,Xigaze	2013	PV558456	PV558395	PV558514	/	PV558620	PV558672	PV583574
XZ13089	SAF13551	O. himalayana	85.98	28.13	3630	Xizang,Xigaze	2013	PV558457	PV558396	PV558515	/	PV558621	PV558673	PV583575
XZ16314	SAF16567	O. himalayana	89.35	28.09	3762	Xizang,Xigaze	2016	PV558459	PV558398	PV558517	/	PV558623	PV558675	PV583577
JZ20071	SAF20732	O. huanglongensis	103.93	33.04	3037	sichuan,Aba Tibetan and Qiang Autonomous Prefecture	2020	PV558424	PV558363	PV558485	PV558538	PV558588	PV558643	PV583543
JZ20088	SAF20745	O. huanglongensis	103.92	33.1	2713	sichuan,Aba Tibetan and Qiang Autonomous Prefecture	2020	PV558425	PV558364	/	/	PV558589	PV558644	PV583544
JZ20094	SAF20751	O. huanglongensis	103.92	33.1	2713	sichuan,Aba Tibetan and Qiang Autonomous Prefecture	2020	PV558426	PV558365	/	/	PV558590	PV558645	PV583545
XJ20020	SAF21036	O. ladacensis	88.59	37.55	5200	Xinjiang,Ruoqiang County	2020	PV558447	PV558386	PV558505	/	PV558611	PV558663	PV583565
XJ20021	SAF21037	O. ladacensis	88.59	37.55	4800	Xinjiang,Ruoqiang County	2020	PV558448	PV558387	PV558506	PV558559	PV558612	PV558664	PV583566
XJ20022	SAF21038	O. ladacensis	88.59	37.55	4800	Xinjiang,Ruoqiang County	2020	PV558449	PV558388	PV558507	/	PV558613	PV558665	PV583567
XZ16174	SAF16427	O. macrotis	80.4	33.69	4503	Xizang, Ngari	2016	PV558458	PV558397	PV558516	PV558566	PV558622	PV558674	PV583576
XZ23006	SAF230245	O. macrotis	79.09	31.54	4126	Xizang, Ngari	2023	PV558460	PV558399	PV558518	PV558567	PV558624	PV558676	PV583578
MT047	SAF08848	O. macrotis duoxionglaensis	94.92	29.49	3630	Xizang,Nyingchi	2047	PV558429	PV558368	PV558488	PV558541	PV558593	/	/
XJ23006	SAF230044	O. macrotis	73.99	39.67	3109	Xinjiang,Wuqia County	2023	PV558450	PV558389	PV558508	PV558560	PV558614	PV558666	PV583568
XJ23011	SAF230049	O. macrotis	73.99	39.67	3109	Xinjiang,Wuqia County	2023	PV558451	PV558390	PV558509	PV558561	PV558615	PV558667	PV583569
XZ23322	SAF230314	O. macrotis gomchee	89.03	27.58	3900	Xizang,Xigaze	2023	PV558462	PV558401	PV558520	PV558569	PV558626	PV558678	PV583580
HLJ17019	SAF17105	O. mantchurica	126.8	49.6	537	Heilongjiang, Heihe City	2017	PV558421	PV558360	PV558482	PV558535	PV558585	PV558640	PV583540
HLJ17020	SAF17106	O. mantchurica	126.8	49.6	537	Heilongjiang, Heihe City	2017	PV558422	PV558361	PV558483	PV558536	PV558586	PV558641	PV583541
HLJ17044	SAF17130	O. mantchurica	126.8	49.6	537	Heilongjiang, Heihe City	2017	PV558423	PV558362	PV558484	PV558537	PV558587	PV558642	PV583542
XJ18429	SAF181980	O. pusilla	84.12	45.85	1381	Xinjiang,Karamay	2018	PV558444	PV558383	PV558503	PV558556	PV558608	PV558660	PV583562
XJ18430	SAF181981	O. pusilla	84.12	45.85	1381	Xinjiang,Karamay	2018	PV558445	PV558384	PV558502	PV558557	PV558609	PV558661	PV583563
CSD7573	CSD7573	O. galunglaensis sp. nov.	95.24	29.14	3000	Xizang,Nyingchi	2023	PV558412	PV558351	PV558473	PV558531	PV558576	/	/
CSD7577	CSD7577	O. galunglaensis sp. nov.	95.24	29.14	3000	Xizang,Nyingchi	2023	PV558413	PV558352	PV558476	PV558532	PV558577	/	/
XZ13007	SAF13468	O. galunglaensis sp. nov.	95.76	29.82	3154	Xizang,Nyingchi	2013	PV558452	PV558391	PV558510	PV558562	PV558616	PV558668	PV583570
XZ13008	SAF13469	O. galunglaensis sp. nov.	95.76	29.82	3154	Xizang,Nyingchi	2013	PV558453	PV558392	PV558511	PV558563	PV558617	PV558669	PV583571
XZ24053	SAF240054	O. galunglaensis sp. nov.	95.24	29.14	3000	Xizang,Nyingchi	2024	PV558465	PV558404	PV558523	PV558570	PV558629	/	PV583581
XZ23135	SAF230515	O. legbona sp. nov.	91.87	27.92	4350	Xizang,Shannan	2023	PV558461	PV558400	PV558519	PV558568	PV558625	PV558677	PV583579
XZ24126	SAF240126	O. legbona sp. nov.	91.77	27.8	3800	Xizang,Shannan	2024	PV558466	PV558405	PV558524	PV558571	PV558630	/	PV583582
XZ24127	SAF240127	O. legbona sp. nov.	91.77	27.8	3800	Xizang,Shannan	2024	PV558467	PV558406	PV558525	PV558572	PV558631	/	PV583583
XZ24179	SAF240179	O. legbona sp. nov.	91.8	27.9	2970	Xizang,Shannan	2024	PV558468	PV558407	PV558526	PV558573	PV558632	PV558681	PV583584
XZ24187	SAF240183	O. legbona sp. nov.	91.8	27.9	2970	Xizang,Shannan	2024	PV558469	PV558408	PV558527	PV558574	PV558633	/	PV583585
REG21011	SAF21149	O. syrinx	103.02	34.16	2851	sichuan,Aba Tibetan and Qiang Autonomous Prefecture	2011	PV558439	PV558378	/	PV558551	PV558603	PV558655	PV583557
REG21048	SAF21186	O. syrinx	103.02	34.16	2736	sichuan,Aba Tibetan and Qiang Autonomous Prefecture	2011	PV558440	PV558379	PV558498	PV558552	PV558604	PV558656	PV583558
REG21050	SAF21188	O. syrinx	103.02	34.16	2736	sichuan,Aba Tibetan and Qiang Autonomous Prefecture	2011	PV558441	PV558380	PV558499	PV558553	PV558605	PV558657	PV583559
XZ24218	SAF240840	O. thibetana	95.4	29.94	2600	Xizang,Nyingchi	2024	PV558414	PV558353	PV558474	/	PV558578	/	/
XZ24219	SAF240841	O. thibetana	95.4	29.94	2600	Xizang,Nyingchi	2024	PV558415	PV558354	PV558475	/	PV558579	/	/
XZ24221	SAF240843	O. thibetana	95.4	29.94	2600	Xizang,Nyingchi	2024	PV558416	PV558355	PV558477	/	PV558580	/	/
XZ24222	SAF240844	O. thibetana	95.4	29.94	2600	Xizang,Nyingchi	2024	PV558417	PV558356	PV558478	/	PV558581	/	/
XZ23567	SAF230806	O. thibetana	95.78	30.06	3100	Xizang,Nyingchi	2023	PV558463	PV558402	PV558521	/	PV558627	PV558679	/
XZ23568	SAF230807	O. thibetana	95.78	30.06	3100	Xizang,Nyingchi	2023	PV558464	PV558403	PV558522	/	PV558628	PV558680	/

## Sheet: TableS3
Table S3 Primer sequences for each gene used in the study
Genes	Primer name	Primer sequences (5′ to 3′)
IL1RAPL1	IL1RAPL1_F	GCATTATGGATATAAGTTGTTTAT
	IL1RAPL1_R	CCTTCTAACTACATAATTTGGAG
OXAIL	OXAIL-F	TCGAATCAGAGAGGCCAAGTT
	OXAIL-F	TCGAATCAGAGAGGCCAAGTT
TTN	TTN-F	AGCCAATCAACAACGG
	TTN-R	TGGAGGTCCTGGTCTATC
RAG1	RAG1-F	GCATTGGTGTCGGCTTTG
	RAG1-R	GGATTCTGGGCACTCTTTA
RAG2	RAG2-F	TTTGGAGGTCGGTCATA
	RAG2-R	TTTGTGGAGGGATTTCA
CYTB	L14724-hk3	CGAAGCTTGATATGAAAAACCATCGTTG
	H15915-hk3	GGAATTCATCTCTCCGGTTTACAAGAC
CO1	VF1	TTCTCAACCAACCACAAAGACATTGG
	VR1	TAGACTTCTGGGTGGCCAAAGAATCA

## Sheet: TableS4
Table S4. Sample information of CYTB used in analyses.
Seq ID	species	accession	ref	DOI
AF272992_Ochotona_ladacensis	O. ladacensis	AF272992	Yu et al., 2000	https://doi.org/10.1006/mpev.2000.0776
AF272993_Ochotona_koslowi	O. koslowi	AF272993	Yu et al., 2000	https://doi.org/10.1006/mpev.2000.0776
AF272998_Ochotona_forresti	O. forresti	AF272998	Yu et al., 2000	https://doi.org/10.1006/mpev.2000.0776
AF272999_Ochotona_erythrotis	O. erythrotis	AF272999	Yu et al., 2000	https://doi.org/10.1006/mpev.2000.0776
AY191824_Ochotona_iliensis	O. iliensis	AY191824
JX682566_Ochotona_rutila__ZMMU:S-181325	O. rutila	JX682566	Lissovsky, 2013	10.1515/mammalia-2012-0134
KU359618_Ochotona_gloveri_QH12013	O. gloveri	KU359618	Liu et al., 2016	10.16829/j.slxb.201701001
KU359619_Ochotona_gloveri_KSH0102	O. gloveri	KU359619	Liu et al., 2016	10.16829/j.slxb.201701001
KU359620_Ochotona_gloveri_JJSB219	O. gloveri	KU359620	Liu et al., 2016	10.16829/j.slxb.201701001
KU359621_Ochotona_gloveri_DBB301	O. gloveri	KU359621	Liu et al., 2016	10.16829/j.slxb.201701001
KU359622_Ochotona_nigritia__NUJ13021	O. forresti	KU359622	Liu et al., 2016	10.16829/j.slxb.201701001
KU359624_Ochotona_nigritia__NUL13080	O. forresti	KU359624	Liu et al., 2016	10.16829/j.slxb.201701001
KU359625_Ochotona_nigritia__NJ13055	O. forresti	KU359625	Liu et al., 2016	10.16829/j.slxb.201701001
KU359626_Ochotona_forresti__XZ13027	O. forresti	KU359626	Liu et al., 2016	10.16829/j.slxb.201701001
KU359627_Ochotona_forresti__RD0202	O. forresti	KU359627	Liu et al., 2016	10.16829/j.slxb.201701001
KU359628_Ochotona_forresti__CYRD02001	O. forresti	KU359628	Liu et al., 2016	10.16829/j.slxb.201701001
KU359629_Ochotona_gaoligongensis__NUJ13085	O. forresti	KU359629	Liu et al., 2016	10.16829/j.slxb.201701001
KU359631_Ochotona_gaoligongensis__NUJ13087	O. forresti	KU359631	Liu et al., 2016	10.16829/j.slxb.201701001
KX989537_Ochotona_forresti__SAF_07680	O. forresti	KX989537	Lissovsky et al., 2017	10.15298/rusjtheriol.16.1.03
KX989538.1_O.macrotis.gomchee	O.macrotis.gomchee	KX989538.1	Lissovsky et al., 2018	10.15298/rusjtheriol.16.1.03
KY024906_Ochotona_forresti_Gali01	O. forresti	KY024906	Koju et al., 2017	10.1016/j.ympev.2016.11.005
KY024907_Ochotona_forresti___GL01	O. forresti	KY024907	Koju et al., 2017	10.1016/j.ympev.2016.11.005
KY024908_Ochotona_forresti_GL02	O. forresti	KY024908	Koju et al., 2017	10.1016/j.ympev.2016.11.005
KY024909_Ochotona_forresti_GL03	O. forresti	KY024909	Koju et al., 2017	10.1016/j.ympev.2016.11.005
KY024910_Ochotona_forresti__GL04	O. forresti	KY024910	Koju et al., 2017	10.1016/j.ympev.2016.11.005
KY024911_Ochotona_forresti__GL05	O. forresti	KY024911	Koju et al., 2017	10.1016/j.ympev.2016.11.005
KY024912_Ochotona_forresti__GL06	O. forresti	KY024912	Koju et al., 2017	10.1016/j.ympev.2016.11.005
KY024913_Ochotona_forresti__GL07	O. forresti	KY024913	Koju et al., 2017	10.1016/j.ympev.2016.11.005
KY024914_Ochotona_forresti__GL08	O. forresti	KY024914	Koju et al., 2017	10.1016/j.ympev.2016.11.005
KY024915_Ochotona_forresti__GL09	O. forresti	KY024915	Koju et al., 2017	10.1016/j.ympev.2016.11.005
KY024916_Ochotona_forresti__YL01	O. forresti	KY024916	Koju et al., 2017	10.1016/j.ympev.2016.11.005
KY024917_Ochotona_forresti__YL02	O. forresti	KY024917	Koju et al., 2017	10.1016/j.ympev.2016.11.005
KY024918_Ochotona_gloveri_CHN01	O. gloveri	KY024918	Koju et al., 2017	10.1016/j.ympev.2016.11.005
KY024919_Ochotona_gloveri_QH01	O. gloveri	KY024919	Koju et al., 2017	10.1016/j.ympev.2016.11.005
KY024920_Ochotona_gloveri_QH06	O. gloveri	KY024920	Koju et al., 2017	10.1016/j.ympev.2016.11.005
KY024931_Ochotona_roylei__AP01	O. roylei	KY024931	Koju et al., 2017	10.1016/j.ympev.2016.11.005
KY024932_Ochotona_roylei_LP01	O. roylei	KY024932	Koju et al., 2017	10.1016/j.ympev.2016.11.005
MN547453_Ochotona_muliensis__ML16002	O. gloveri	MN547453	Wang et al., 2020	10.1093/molbev/msaa026
MW682427_Ochotona_forresti__KIZ:DD180001	O. forresti	MW682427	Song et al., 2021	10.17520/biods.2021006
MW682437_Ochotona_forresti__KIZ:DD180029	O. forresti	MW682437	Song et al., 2021	10.17520/biods.2021006
MW682439_Ochotona_forresti__KIZ:DD180033	O. forresti	MW682439	Song et al., 2021	10.17520/biods.2021006
MW682447_Ochotona_forresti__KIZ:DD180148	O. forresti	MW682447	Song et al., 2021	10.17520/biods.2021006
MW682452_Ochotona_forresti__KIZ:DD180229	O. forresti	MW682452	Song et al., 2021	10.17520/biods.2021006
MW682453_Ochotona_forresti__KIZ:DD180233	O. forresti	MW682453	Song et al., 2021	10.17520/biods.2021006
MW682466_Ochotona_forresti__KIZ:GW180031	O. forresti	MW682466	Song et al., 2021	10.17520/biods.2021006
MW682481_Ochotona_forresti__KIZ:GW180224	O. forresti	MW682481	Song et al., 2021	10.17520/biods.2021006
MW682484_Ochotona_forresti__KIZ:GW180313	O. forresti	MW682484	Song et al., 2021	10.17520/biods.2021006
MW682486_Ochotona_forresti_KIZ:GW180356	O. forresti	MW682486	Song et al., 2021	10.17520/biods.2021006
MW682760_Ochotona_forresti__KIZ:YP180019	O. forresti	MW682760	Song et al., 2021	10.17520/biods.2021006
MW682772_Ochotona_forresti__KIZ:YP180056	O. forresti	MW682772	Song et al., 2021	10.17520/biods.2021006
O.erythrotis_NC_037186	O. erythrotis	NC037186	He et al., 2018	doi.org/10.1080/23802359.2018.1450663
O.koslowi_NC_039987	O. gloveri	NC039987
OP004645__Ochotona_gloveri__XZ05	O. gloveri	OP004645	Ge at al., 2023	10.1093/molbev/msac274
O.erythrotis_LMS17N001	O. erythrotis	this study
O.erythrotis_WL18274	O. erythrotis	this study
O.erythrotis_WL18335	O. erythrotis	this study
O.gloveri_YJ20001	O. gloveri	this study
O.gloveri_LHKSH0101	O. gloveri	/	Tang et al., 2022	10.24272/j.issn.2095-8137.2022.072
O.gloveri_SQ12008	O. gloveri	this study
O.muliensis_ML13019	O. gloveri	this study
O.muliensis_ML16001	O. gloveri	this study
CSD7244	O. galunglaensis sp. nov.	this study
XZ13008	O. galunglaensis sp. nov.	this study
XZ13007	O. galunglaensis sp. nov.	this study
CSD7573	O. galunglaensis sp. nov.	this study
XZ24053	O. galunglaensis sp. nov.	this study
CSD7577	O. galunglaensis sp. nov.	this study
O.forresti_CYRD02	O. forresti	this study
O.forresti_CYRD02003	O. forresti	this study
O.forresti_XZ13027	O. forresti	this study
O.forresti_YN18045	O. forresti	this study
O.gaoligongensis_NJ13086	O. forresti	this study
O.gaoligongensis_NJ13116	O. forresti	this study
O.gaoligongensis_NJ13137	O. forresti	this study
O.nigritia_NJ13022	O. forresti	this study
O.koslowi_XJ20001	O. koslowi	this study
O.ladacensis_XJ20020	O. ladacensis	this study
O.ladacensis_XJ20021	O. ladacensis	this study
O.ladacensis_XJ20022	O. ladacensis	this study
O.himalayana_XZ13082	O. himalayana	this study
O.himalayana_XZ13086	O. himalayana	this study
O.himalayana_XZ13089	O. himalayana	this study
O.himalayana_XZ16314	O. himalayana	this study
XZ24187	O. legbona sp. nov.	this study
XZ24179	O. legbona sp. nov.	this study
XZ23135	O. legbona sp. nov.	this study
XZ24126	O. legbona sp. nov.	this study
XZ24127	O. legbona sp. nov.	this study
XZ23322	O.macrotis.gomchee	this study
O.macrotis_XZ16297	O. macrotis	/	Tang et al., 2022	10.24272/j.issn.2095-8137.2022.072
O.macrotis_RUS1704	O. macrotis	this study
O.macrotis_XZ16160	O. macrotis	/	Tang et al., 2022	10.24272/j.issn.2095-8137.2022.072
O.macrotis_XZ16161	O. macrotis	/	Tang et al., 2022	10.24272/j.issn.2095-8137.2022.072
O.macrotis_XZ16174	O. macrotis	this study
O.macrotis_XZ16175	O. macrotis	/	Tang et al., 2022	10.24272/j.issn.2095-8137.2022.072
O.macrotis_XZ16313	O. macrotis	/	Tang et al., 2022	10.24272/j.issn.2095-8137.2022.072
O.macrotis_XZ16328	O. macrotis	/	Tang et al., 2022	10.24272/j.issn.2095-8137.2022.072
O.macrotis_XZLZPAP01005	O. macrotis	/	Tang et al., 2022	10.24272/j.issn.2095-8137.2022.072
O.macrotis_XZLZPAP01006	O. macrotis	/	Tang et al., 2022	10.24272/j.issn.2095-8137.2022.072
O.macrotis_XZLZPAP01007	O. macrotis	/	Tang et al., 2022	10.24272/j.issn.2095-8137.2022.072
O.macrotis_XZLZRAP03001	O. macrotis	/	Tang et al., 2022	10.24272/j.issn.2095-8137.2022.072
O.chinensis_GW42	O. chinensis	/	Tang et al., 2022	10.24272/j.issn.2095-8137.2022.072
O.chinensis_GZ17003	O. chinensis	/	Tang et al., 2022	10.24272/j.issn.2095-8137.2022.072
O.chinensis_KD22001	O. chinensis	/	Tang et al., 2022	10.24272/j.issn.2095-8137.2022.072
O.chinensis_KD22005	O. chinensis	this study
O.roylii_XZ16313	O. macrotis	this study
O.roylii_XZLZPAP01005	O. macrotis	this study
O.roylii_XZLZPAP01006	O. macrotis	this study
O.roylii_XZLZPAP01007	O. macrotis	this study
O.roylii_XZLZRAP03001	O. macrotis	this study
O.roylii_RUS1161	O. macrotis	this study
XZ23122	O. macrotis	this study
XZ23433	O. macrotis	this study
XZ23006	O. macrotis	this study
XZ23013	O. macrotis	this study
XJ23011	O. macrotis	this study
XJ23018	O. macrotis	this study
XJ23019	O. macrotis	this study
XJ23006	O. macrotis	this study
XJ23076	O. macrotis	this study
XJ23093	O. macrotis	this study
XJ23061	O. macrotis	this study
O.flatcalvariam_TJH14030	O. flatcalvariam	/	Tang et al., 2022	10.24272/j.issn.2095-8137.2022.072
O.flatcalvariam_TJH15012	O. flatcalvariam	/	Tang et al., 2022	10.24272/j.issn.2095-8137.2022.072

## Sheet: TableS5
Table S5 Measurements of 16 non-gender-related characteristics for analyses
ID	species	longitude	latitude	elevation(m)	HBL	TBL	EL	SGL	SBL	CBL	ZB	IOW	SH	ABL	NBL	ESL	ESW	WB	FIL	LMXT	LMbT	ML	HLB
RAP01006	O. macrotis	94.71	29.65	3890	190	33	25	43	35.92	39.67	21.62	4.7	16.53	11.47	14.76	11.31	9.54	16.98	11.92	6.59	7.18	28.67	16.77
RAP01009	O. macrotis	94.71	29.65	3890	155	30	26	38	32.09	35.71	19.68	4.93	15.71	10.81	12.78	10.31	8.63	16.41	10.45	6.41	6.42	24.42	14.91
RAP03001	O. macrotis	94.68	29.62	3400	167	31	23	40.15	32.5	36.46	19.94	5.52	15.71	11.23	12.86	10.61	8.75	16.38	10.65	6.24	6.49	25.36	14.2
CY0101	O. macrotis	97.2	29.18	3410	182	32	28	42.65	34.81	38.77	21.44	5.45	17.27	11.49	14.61	10.85	9.34	18.02	12.33	6.98	7	27.6	16.55
MT047	O. macrotis duoxionglaensis	94.92	29.49	3630	180	32	25	42.82	35.38	38.41	21.44	4.54	16.59	10.98	14.97	11.06	9.42	17.88	11.55	7.05	7.31	28.82	16.73
MT11133	O. macrotis	94.98	29.47	3260	177	32	25	42.37	35.02	39.28	21.42	5.17	16.36	11.61	14.71	10.48	9.36	16.34	11.53	7.32	7.36	28.24	15.98
MT11151	O. macrotis	95	29.47	3200	185	33	25	42.66	35.45	39.4	20.91	5.1	16.29	11.57	13.8	11.22	9.51	16.71	11.47	6.72	6.88	27.74	15.61
XZ16174	O. macrotis	80.4	33.69	4503	195	32	28	43.65	36.34	40.37	21.33	4.72	17.83	11.8	16.42	11.55	9.45	17.56	13.06	7.72	7.7	28.46	16.83
XZ16160	O. macrotis	80.4	33.69	4500	180	32	29	42.96	35.78	39.43	21.75	5.16	18.15	11.71	15.13	12.02	10.07	17.65	12.28	7.36	7.22	27.13	16.27
XZ16328	O. macrotis	89.35	28.09	3760	165	32	27	44.02	35.29	39.87	21.27	4.36	16.65	10.95	15.66	11.17	9.62	17.57	11.93	7.49	7.5	28.68	16.8
XZ16313	O. macrotis	89.35	28.09	3760	175	32	28	43.76	36.81	39.98	21.93	4.61	17.01	11.44	16.06	11.57	9.66	17.3	12.89	7.14	7.48	29.32	17.28
XZ23006	O. macrotis	79.09	31.54	4126	188	32	30	45.11	38.28	41.98	22.56	4.65	18.05	11.42	16.91	11.47	10.44	17.82	13.6	7.61	7.69	29.83	16.86
XJ23077	O. macrotis	80.69	42.58	2200	202	33	28	46.21	39	42.59	22.61	5.37	18.66	12.28	16.03	11.59	10.25	18.64	13.32	7.75	7.67	32.34	18.17
XJ23095	O. macrotis	80.69	42.58	2200	195	32	26	42.98	35.65	39.44	21.78	5.33	17.84	11.66	14.61	11.71	9.57	17.54	11.84	7.01	7.34	28.35	15.91
XJ23061	O. macrotis	73.99	39.67	3109	215	35	28	45.41	39.19	42.4	22.16	5.22	17.96	12.67	15.42	12.05	10	18.38	13.34	7.36	7.89	29.28	17.25
XJ23011	O. macrotis	73.99	39.67	3109	202	33	30	45.25	38.19	41.85	22.61	5.18	18.25	12.19	16.01	12.37	9.67	18.39	13.62	7.48	7.81	29.74	17.55
XJ23018	O. macrotis	73.99	39.67	3100	190	32	28	46.13	38.69	42.14	22.03	5.14	18.3	12.04	16.23	11.51	9.98	18.14	13.82	7.86	7.55	30.03	17.54
XJ23019	O. macrotis	73.99	39.67	3100	203	36	30	45.96	39.69	42.81	22.59	5.46	18.34	12.76	16.24	11.82	9.83	18.37	13.9	7.83	7.73	29.99	17.39
XJ23092	O. macrotis	80.69	42.58	2200	193	33	28	45.12	37.45	40.31	22.44	5.51	18.41	12.16	15.83	11.7	9.46	18.36	12.43	7.21	7.41	30.71	17.33
XZ23433	O. macrotis	89.05	27.78	4750	175	31	26	41.09	33.62	37.18	21.02	5.32	17.15	11.34	14.33	10.29	9.33	17.41	11.66	7.11	7.37	25.58	15.46
XZ23135	O. legbona sp. nov.	91.87	27.92	4350	170	32	23	40.8	34.04	37.77	21.08	5.43	15.98	10.72	13.65	10.84	9.13	17.46	10.97	7.21	7.16	25.49	15.15
XZ24126	O. legbona sp. nov.	91.77	27.8	3800	185	33	23	42.25	34.56	38.48	21.78	5.38	16.49	11.2	13.89	10.15	9.15	17.69	11.21	7.14	7.01	27.03	16.13
XZ24127	O. legbona sp. nov.	91.77	27.8	3800	185	33	23	43.34	36.83	40.41	22.27	5.79	16.3	11.18	15.36	10.18	9.22	17.66	12.34	7.35	7.5	28.75	17.61
XZ24179	O. legbona sp. nov.	91.8	27.9	2970	185	33	23	42.55	35.34	38.96	21.75	5.42	15.86	10.88	14.01	9.64	8.86	17.96	11.38	7.32	7.28	27.38	16.69
XZ24187	O. legbona sp. nov.	91.8	27.9	2970	185	32	23	43.63	36.08	39.53	21.58	5.22	16.4	10.83	15.38	10.24	8.76	17.53	12.18	7.38	7.11	26.82	16.09
XZ23322	O. macrotis gomchee	89.03	27.58	3900	173	31	26	42.74	35.28	38.96	21.4	5.08	16.26	11.24	14.62	10.72	9.36	17.3	11.3	6.76	7.02	27.77	16.08
NJ13029	O. forresti nigirita	98.68	25.97	3150	160	27	20	38.31	32.74	35.76	19.12	4.68	13.65	9.68	12.79	9.52	7.47	15.36	9.64	6.6	6.48	24.39	14.52
NJ13030	O. forresti nigirita	98.68	25.97	3150	160	27	19	37.97	31.93	35.02	18.65	4.86	13.28	8.91	12.45	9.42	7.58	15.43	9.79	6.34	6.3	23.87	14.03
NJ13021	O. forresti nigirita	98.68	25.97	3150	145	28	20	38.03	32.13	35.38	18.49	4.81	13.07	9.62	12.18	9.69	7.41	15.33	9.85	6.36	6.38	24.88	14.17
NJ13063	O. forresti nigirita	98.68	25.97	3150	145	29	17	37.65	31.42	34.55	17.62	4.44	12.44	9.54	11.96	8.74	6.87	14.06	9.56	6.28	6.57	24.99	13.96
NJ13068	O. forresti nigirita	98.68	25.97	3150	155	29	19	37.87	31.52	34.76	18.68	4.42	13.81	9.84	11.96	8.92	7.79	15.35	9.09	6.26	6.32	24.39	14.36
YN18045	O. forresti nigirita	98.68	25.97	3100	170	29	18	39.62	34.77	37.25	19.31	4.79	13.77	9.98	13.25	10.05	7.89	15.23	10.15	6.69	6.9	27.3	14.28
YN18046	O. forresti nigirita	98.68	25.97	3150	170	29	19	40.57	34.52	37.74	19.41	4.86	13.93	10.25	12.89	9.73	8.25	15.74	10.57	7.12	6.89	25.62	15.16
NJ13085	O. forresti gaoligongensis	98.45	27.77	3300	175	29	20	40.57	33.71	37.37	19.37	4.48	13.31	9.92	12.46	10.07	8.22	15.49	10.22	6.42	6.4	25.53	15.26
NJ13137	O. forresti gaoligongensis	98.5	27.8	3050	155	28	20	37.31	31.82	34.22	19.28	5.05	13.76	10.19	11.94	9.54	7.33	15.24	8.49	6.14	6.27	24.31	13.92
NJ13116	O. forresti gaoligongensis	98.45	27.77	3320	150	27	17	35.33	30.74	33.64	18.21	4.63	12.66	9.12	11.55	8.46	7.05	14.86	8.47	6.08	6.27	24.46	13.68
CYRD02002	O. forresti	98.24	28.48	4090	150	28	21	37.31	31.97	35	19.31	5.51	14.83	10.1	13.08	9.75	7.53	16.36	9.53	6.32	6.28	24.74	14.35
CYRD02	O. forresti	98.11	28.49	3450	165	28	22	37.2	30.74	34.08	18.31	4.69	13.88	10.22	12.54	9.41	7.89	15.59	9.78	6.26	6.36	24.68	13.92
XZ13027	O. forresti	95.76	29.83	3100	185	31	22	41.13	34.74	38.1	20.28	5.51	15.24	11.09	14.19	10.14	8.69	16.42	10.44	6.6	6.5	27.33	15.82
XZ24382	O. forresti	95.7	29.78	3750	171	27	25	40.96	33.72	37.15	20.02	5.35	14.92	11.07	14.16	9.69	8.32	15.67	10.17	6.87	7.09	26.21	16.14
XZ24383	O. forresti	95.7	29.78	3750	179	27	21	37.89	32.34	35.54	19.77	5.5	14.33	10.23	13.11	8.74	7.88	15.69	9.8	6.67	6.81	25.34	16.62
XZ24384	O. forresti	95.7	29.78	3750	176	28	22	40.04	33.68	37.18	20.47	5.42	14.89	10.81	13.92	9.96	8.16	16.36	10.55	7.15	7.17	26.28	16.03
XZ24385	O. forresti	95.7	29.78	3750	179	27	21	39.31	33.05	36.29	19.44	5.32	15.01	10.96	12.98	9.81	7.64	15.78	9.68	7.1	7.07	25.12	15.31
XZ24387	O. forresti	95.7	29.78	3750	184	27	25	41.61	34.99	38.18	20.34	4.68	14.89	11.19	14.24	10.64	8.96	16.19	10.71	6.69	7.02	26.28	16.72
XZ24400	O. forresti	95.76	29.84	3100	191	28	24	42	34.28	38.07	20.32	5.38	15.77	11.66	14.16	10.24	8.49	17.22	10.28	7.19	6.99	25.59	15.95
XZ13007	O. galunglaensis sp. nov.	95.76	29.82	3154	140	26	18	36.72	30.44	33.63	17.82	4.88	13.34	9.55	10.96	8.53	7.21	14.6	9.61	6.23	6.15	23.2	13.37
XZ13008	O. galunglaensis sp. nov.	95.76	29.82	3154	140	25	18	34.53	29.01	32.15	17.22	4.17	12.12	9.23	11.08	8.25	7.22	14.78	8.74	6.11	5.71	23.08	12.87
XZ13034	O. galunglaensis sp. nov.	95.76	29.82	3150	130	26	16	33.6	27.36	30.37	17.01	4.58	12.04	9.22	10.71	8.25	7.32	14.35	8.05	5.54	5.72	22.21	12.1
XZ13035	O. galunglaensis sp. nov.	95.76	29.82	3150	145	27	18	36.66	30.38	33.79	17.38	4.45	12.95	9.25	11.41	8.61	7.63	14.57	9.27	6.4	6.29	23.75	13.52
XZ13037	O. galunglaensis sp. nov.	95.76	29.82	3150	145	25	17	36.14	29.82	33.16	17.82	4.57	13.01	9.22	11.18	8.89	7.63	14.59	9.1	6.32	6.16	23.85	13.3
XZ24217	O. thibetana	95.4	29.94	2600	153	26	20	34.88	29.81	32.89	16.89	4.18	11.85	10.14	11.41	8.02	6.75	13.75	8.85	5.87	6	23.02	12.6
XZ24218	O. thibetana	95.4	29.94	2600	171	26	22	37.38	32.31	35.4	18.25	4.24	12.31	10.75	13.13	8.36	7.56	14.43	10.11	6.09	6.55	24.33	13.62
XZ24219	O. thibetana	95.4	29.94	2600	151	24	20	35.42	30.56	33.75	17.4	4.14	11.74	10.21	12.32	8.03	6.91	13.84	9.27	5.93	6.37	23.35	13.67
XZ24220	O. thibetana	95.4	29.94	2600	147	25	19	35.13	30.18	33.43	17.29	4.53	12.18	9.87	11.75	8.14	6.77	13.91	9.47	5.74	5.94	23.68	12.76
XZ24221	O. thibetana	95.4	29.94	2600	158	24	21	34.81	29.88	33.06	17.04	4.07	12.06	9.86	11.78	7.99	6.99	13.49	9.37	5.77	6.11	22.78	12.89
XZ24223	O. thibetana	95.4	29.94	2600	160	26	19	35.86	29.96	33.06	17.11	4.23	12.61	10.26	12.16	8.05	7.08	13.86	9.41	5.74	6.25	23.78	13.12
XZ23567	O. thibetana	95.78	30.06	3100	155	27	17	36.78	31.69	34.84	16.98	3.86	11.74	10.28	12.38	9.07	7.32	14.07	10	5.66	6.08	24.11	12.89
XZ23568	O. thibetana	95.78	30.06	3100	155	27	19	34.95	29.48	32.95	16.66	3.85	12.05	10.03	11.93	8.67	7.19	13.75	9.98	5.59	5.7	23.41	12.48
